# Supplementary material for: Phenome-wide screening of the putative causal determinants of bipolar affective disorder using genetic data
Source: PLoS One. 2026 Jan 2;21(1):e0337618. doi: 10.1371/journal.pone.0337618 (PMC12758722; doi:10.1371/journal.pone.0337618)
Supplement: S1 Table — (XLSX) [file pone.0337618.s001.xlsx]

## Sheet: Sheet1
S1 Table. LCV analysis for bipolar affective disorder.
Name	rG	rGse	rGpval	GCP	GCPse	GCPpval	GCP_Z
TNF-Related Apoptosis-Inducing Ligand	-0.703903	1.08271	0.96246	-0.968108	0.0342132	5.36832e-173	23.3927
Treatment/medication code: multivitamin+mineral preparations	-0.438056	0.465513	0.959441	-0.867725	0.103888	1.55644e-14	8.41042
Ever addicted to any substance or behaviour	0.264033	0.193197	0.942955	-0.836887	0.18921	0.000340063	4.42309
Treatment/medication code: clopidogrel	-0.200897	0.202125	0.942955	-0.819052	0.0816307	7.5492e-21	12.8639
Non-cancer illness code, self-reported: pneumonia	0.479998	0.319358	0.942955	-0.81593	0.145397	1.07538e-06	5.612
Diagnoses - main ICD10: E87 Other disorders of fluid, electrolyte and acid-base balance	-0.342537	0.247584	0.942955	-0.805512	0.156438	1.14461e-05	5.14891
Current employment status: Looking after home and/or family	0.134274	0.19013	0.96246	-0.803325	0.158825	1.74339e-05	5.05785
Platelet Derived Growth Factor BB	-0.378764	0.876108	0.967584	-0.797362	0.144487	1.70756e-06	5.51845
Consecutive night shifts during mixed shift periods	0.261183	0.333436	0.96246	-0.789702	0.111826	2.08429e-10	7.0621
Vitamin D	-0.130385	0.287254	0.962492	-0.786685	0.174645	0.000238377	4.50459
Other specified/unspecified disorders of synovium and tendon +Other specified/unspecified bursopathies	0.129426	0.201464	0.96246	-0.768951	0.161029	6.95117e-05	4.77579
Diagnoses - main ICD10: G37 Other demyelinating diseases of central nervous system	0.307072	0.226442	0.942955	-0.754307	0.173947	0.000494415	4.33615
Diagnosed with life-threatening illness	0.296574	0.192185	0.942955	-0.747042	0.188731	0.00234553	3.95825
Vitamin and/or mineral supplement use: Glucosamine/chondroitin	-0.767876	0.259414	0.307379	-0.740686	0.2303	0.0267078	3.21618
Treatment/medication code: garlic product	0.240401	0.320013	0.96246	-0.736393	0.178947	0.0012296	4.11511
Underlying (primary) cause of death: ICD10: J84.1 Other interstitial pulmonary diseases with fibrosis	-0.111253	0.220623	0.96246	-0.729164	0.172395	0.000760772	4.2297
Hypertension	0.372986	0.227352	0.942955	-0.720857	0.193174	0.00511413	3.73166
Diagnoses - main ICD10: K63 Other diseases of intestine	0.233158	0.261944	0.96246	-0.715624	0.201582	0.00979024	3.55004
Venous thromboembolism	0.0751795	0.12874	0.96246	-0.700878	0.183676	0.00403689	3.81584
Gas or solid-fuel cooking/heating: A gas hob or gas cooker	-0.0982912	0.201411	0.962492	-0.700204	0.209473	0.018708	3.3427
Interferon gamma-induced Protein 10 (IP10)	-0.0795916	0.263837	0.971712	-0.684605	0.118327	4.20565e-07	5.78573
Diagnoses - main ICD10: M13 Other arthritis	0.189788	0.282582	0.96246	-0.678247	0.212577	0.0279562	3.19059
Other arthritis (FG)	0.189788	0.282582	0.96246	-0.678247	0.212577	0.0279562	3.19059
Diagnoses - main ICD10: S09 Other and unspecified injuries of head	0.198097	0.197472	0.942955	-0.674917	0.0746658	5.5221e-17	10.3743
Job SOC coding: Other goods handling and storage occupations n.e.c.	0.255112	0.405418	0.96246	-0.674673	0.146755	0.000161715	4.5973
DVT of lower extremities and pulmonary embolism	0.0726157	0.129942	0.96246	-0.674606	0.195677	0.0138743	3.44755
Gas or solid-fuel cooking/heating: None of the above	0.217677	0.189447	0.942955	-0.673239	0.159011	0.000760772	4.23358
Malignant melanoma of skin	0.184921	0.217906	0.96246	-0.669294	0.203706	0.0221026	3.28558
Malignant melanoma of skin	0.184921	0.217906	0.96246	-0.669294	0.203706	0.0221026	3.28558
Palmar fascial fibromatosis [Dupuytren]	0.0548935	0.12749	0.967584	-0.657083	0.206231	0.0279946	3.18615
Testosterone	0.155208	0.0660543	0.702744	-0.647054	0.141087	0.000165921	4.58638
Diagnoses - main ICD10: I80 Phlebitis and thrombophlebitis	0.0542049	0.154656	0.971712	-0.646992	0.171982	0.00471325	3.76198
Diagnoses - main ICD10: C67 Malignant neoplasm of bladder	-0.171118	0.247473	0.96246	-0.63075	0.0921604	8.9705e-10	6.84402
Treatment/medication code: nicorandil	-0.176468	0.282761	0.96246	-0.627754	0.195453	0.0267255	3.2118
Type of accommodation lived in: Sheltered accommodation	0.292716	0.256404	0.942955	-0.625385	0.198972	0.0315837	3.14308
Starch	0.155976	0.253156	0.96246	-0.613275	0.108571	9.05904e-07	5.64834
Hair colour (natural, before greying): Black	0.109209	0.107627	0.942955	-0.611712	0.192383	0.028238	3.17965
Own or rent accommodation lived in: Pay part rent and part mortgage (shared ownership)	0.505739	0.216626	0.702744	-0.575893	0.161277	0.00938644	3.57083
Vitamin and mineral supplements: Vitamin A	0.263166	0.222619	0.942955	-0.544762	0.161378	0.0171566	3.37568
Diagnoses - main ICD10: S66 Injury of muscle and tendon at wrist and hand level	-0.199238	0.32671	0.96246	-0.544661	0.144997	0.00472603	3.75635
Hair colour (natural, before greying): Blonde	-0.0850758	0.0795972	0.942955	-0.542675	0.0746	4.86504e-11	7.27441
Diagnoses - main ICD10: T81 Complications of procedures, not elsewhere classified	-0.115186	0.189255	0.96246	-0.539946	0.0965199	1.14947e-06	5.59392
Job SOC coding: Researchers n.e.c.	0.0828772	0.238201	0.971712	-0.521859	0.0870992	1.32175e-07	5.99143
Blood clot, DVT, bronchitis, emphysema, asthma, rhinitis, eczema, allergy diagnosed by doctor: Blood clot in the leg (DVT)	-0.098195	0.120054	0.96246	-0.520612	0.161385	0.0262031	3.22589
Non-cancer illness code, self-reported: varicose veins	-0.136496	0.231161	0.96246	-0.483367	0.0952729	1.65642e-05	5.07329
Fractured bone site(s): Arm	0.157625	0.176556	0.96246	-0.468302	0.0703735	2.20573e-09	6.65464
Diagnoses - main ICD10: N32 Other disorders of bladder	-0.145676	0.232582	0.96246	-0.463953	0.137725	0.0173084	3.3687
Job coding: management information officer, conference/events co-ordinator/organiser, exhibition officer, work study engineer/officer/analyst, contract adviser/agent, election agent, business system analyst	-0.115151	0.234397	0.962492	-0.457581	0.0864716	5.6386e-06	5.29198
Diagnoses - main ICD10: I50 Heart failure	-0.164756	0.180557	0.96246	-0.456887	0.0675154	1.40875e-09	6.76753
Diagnoses - main ICD10: J33 Nasal polyp	-0.112411	0.139615	0.96246	-0.425091	0.0485581	5.7318e-16	9.79234
Treatment/medication code: gabapentin	-0.127796	0.216842	0.96246	-0.423297	0.120301	0.010828	3.51865
Job coding: driving instructor, hgv instructor	0.0839542	0.307524	0.974895	-0.416594	0.117241	0.00979024	3.55331
Methods of self-harm used: Ingesting a medication in excess of the normal dose	0.11465	0.210074	0.96246	-0.398102	0.077041	1.06879e-05	5.16769
Heart failure	-0.115905	0.176842	0.96246	-0.397053	0.0593576	1.84207e-09	6.68946
Heart failure, not strict	-0.115905	0.176842	0.96246	-0.397053	0.0593576	1.84207e-09	6.68946
Heart failure,strict	-0.115905	0.176842	0.96246	-0.397053	0.0593576	1.84207e-09	6.68946
Suggestive for eosinophilic asthma	-0.0850058	0.142164	0.96246	-0.379158	0.046869	1.19429e-13	8.07657
IPF (All Biobanks + Allen et al)	-0.18651	0.10797	0.942955	-0.354457	0.109455	0.025463	3.23838
Reason for glasses/contact lenses: For a 'squint' or 'turn' in an eye since childhood (called 'strabismus')	-0.0645236	0.207485	0.971712	-0.319649	0.105101	0.0439007	3.04135
Ever stopped smoking for 6+ months	-0.0942403	0.157602	0.96246	0.371483	0.0946937	0.00265924	3.92287
Diagnoses - main ICD10: R55 Syncope and collapse	0.183077	0.162641	0.942955	0.425159	0.0635021	1.84207e-09	6.69546
How are people in household related to participant: Son and/or daughter (include step-children)	0.116213	0.155348	0.96246	0.434723	0.0663732	4.24551e-09	6.54958
Medication for cholesterol, blood pressure, diabetes, or take exogenous hormones: Cholesterol lowering medication	0.133014	0.0905763	0.942955	0.465399	0.12316	0.00449557	3.77883
Ever had known person concerned about, or recommend reduction of, alcohol consumption: Yes, during the last year	0.11991	0.155549	0.96246	0.483081	0.0598502	1.21276e-13	8.07657
Non-cancer illness code, self-reported: leg claudication/ intermittent claudication	0.13223	0.229489	0.96246	0.510652	0.148601	0.01405	3.43639
6mm regularity index (right)	-0.160542	0.157977	0.942955	0.600141	0.0935431	9.786e-09	6.41589
Mental health problems ever diagnosed by a professional: Depression	0.161999	0.100236	0.942955	0.603204	0.102367	2.30974e-07	5.89267
Mineral and other dietary supplements: Calcium	0.172604	0.128176	0.942955	0.640675	0.086458	1.9572e-11	7.41042
Vitamin and mineral supplements: Vitamin C	0.0948708	0.130737	0.96246	0.661234	0.066667	1.61236e-20	12.3031
Illnesses of mother: None of the above (group 1)	-0.268257	0.124423	0.821852	0.68981	0.210126	0.0221026	3.28284
Ever worried more than most people would in similar situation	0.29014	0.118176	0.580267	0.701906	0.20435	0.01405	3.43482
Reason for reducing amount of alcohol drunk: Other reason	-0.216113	0.10914	0.936375	0.709979	0.18733	0.0043878	3.78999
Major dietary changes in the last 5 years: Yes, because of other reasons	-0.150284	0.117776	0.942955	0.769071	0.158513	4.87303e-05	4.85236
Age at last episode of depression	-0.254503	0.178795	0.942955	0.843084	0.134339	2.31669e-08	6.27573
IPF (All Biobanks)	-0.282722	0.133452	0.847152	0.8679	0.161197	3.50946e-06	5.38412
